# Supplementary material for: Environmental and Economic Impacts of Substituting Single-Use Plastic Straws: A Life-Cycle Assessment for Greece
Source: Polymers (Basel). 2025 Apr 30;17(9):1235. doi: 10.3390/polym17091235 (PMC12074124; doi:10.3390/polym17091235)
Supplement: Supplementary file 1 [file polymers-17-01235-s001.zip]

Archive with 1 entries (1 files):
- polymers-3542063-supplementary.pdf
